# Supplementary material for: Investigation of preoperative physical activity level in kidney transplant recipients and its impact on early postoperative recovery: A retrospective cohort study
Source: Front Surg. 2023 Jan 6;9:1062652. doi: 10.3389/fsurg.2022.1062652 (PMC9852711; doi:10.3389/fsurg.2022.1062652)
Supplement: Supplementary file 2 [file Table2.xlsx]

## Sheet: Sheet1
NO.	male=1,female=0	age	Dialysis age(Month)	stature（cm）	body mass（kg）	BMI	living donor=1,deceased donors=0	PA-work	PA-transport	PA-domestic	PA-leisure time	PA-in total	time to transfer from bed	best ambulation distance	DGF?yes=1,no=0	infection？yes=1；no=0	postoperative LOS	readmission in 90 days？yes=1；no=0	group L=0,group MH=1	gfrDAY1	gfrDAY3	gfrDAY5
1	1	24	20	160	58	22.6562	1	0	0	1890	1386	3276	26	300	0	0	12	0	1	16.12	56.25	93.74
2	0	22	15	156	48.5	19.9293	1	0	99	0	396	495	16	180	0	0	8	0	0	14.48	33.48	48.92
3	1	29	16	172	65	21.9713	1	0	198	630	198	1026	18	120	0	0	11	0	0	7.27	28.95	54.75
4	1	25	28	172	54	18.2531	1	495	0	1260	693	2448	14	300	0	0	11	0	1	13.54	61.32	86.57
5	1	27	7	165	55	20.202	1	0	198	0	396	594	15	120	0	0	10	0	0	11.86	32.84	50.89
6	1	20	6	172	72	24.3375	1	495	0	0	1386	1881	18	300	0	0	7	0	1	12.93	64.08	87.6
7	1	21	15	178	60	18.937	1	0	525	2520	693	3738	16	300	1	0	18	0	1	14.14	18.97	17.79
8	1	44	36	170	77	26.6436	1	0	0	0	693	693	21	80	0	0	8	0	0	12.44	42.85	58.81
9	1	21	15	175	57	18.6122	1	0	0	1260	792	2052	19	300	0	0	9	0	1	69.12	138.54	141.6
10	0	27	25	158	50.8	20.3493	1	0	99	0	792	891	16	70	0	0	9	0	0	18.23	75.26	95.08
11	1	35	7	172	65	21.9713	0	0	198	210	640	1048	28	0	0	0	9	0	0	5.36	14.34	38.99
12	1	47	137	168	60	21.2585	0	1980	792	840	0	3612	13	300	0	0	11	0	1	8.97	63.58	69.27
13	0	56	18	159	46.5	18.3933	0	0	0	0	2700	2700	12	150	0	1	12	1	1	6.73	11.44	14.89
14	0	60	20	158	48	19.2277	0	0	0	0	742.5	742.5	14	120	0	0	11	1	0	6.67	38.15	45.62
15	1	24	43	170	54	18.6851	1	0	99	0	396	495	37	0	0	0	10	0	0	17.76	51.19	67.68
16	0	48	85	160	52	20.3125	0	0	0	1260	1188	2448	37	120	1	1	8	0	1	5.78	6.8	8.42
17	0	38	4	160	55.3	21.6016	1	693	0	0	792	1485	40	180	0	0	8	0	0	19.62	60.98	83.34
18	0	23	15	164	47	17.4747	1	693	720	240	693	2346	38	60	0	0	10	0	1	19.14	58.94	73.48
19	1	31	48	175	90	29.3878	0	0	198	90	0	288	33	70	1	0	9	0	0	4.02	4.18	4.47
20	0	32	24	163	54.5	20.5126	1	0	396	630	396	1422	16	300	0	0	7	0	0	14.93	56.13	84.31
21	1	31	16	165	50	18.3655	1	0	0	0	1386	1386	15	40	0	0	8	0	0	16.8	65.05	81.09
22	1	30	28	175	63	20.5714	1	0	99	720	0	819	16	50	1	0	27	0	0	5.98	5.56	13.24
23	0	49	10	154	56	23.6128	1	0	99	0	0	99	20	180	0	0	8	0	0	17.04	63.19	87.93
24	1	37	8	172	76	25.6896	1	1980	0	900	1200	4080	23	300	0	0	6	0	1	11.56	70.14	88.36
25	1	25	38	175	61	19.9184	1	0	198	90	1980	2268	37	80	0	0	10	0	1	12.43	44.69	67.68
26	0	30	20	155	48	19.9792	1	0	360	1260	0	1620	27	60	0	0	6	0	1	32.08	85.5	86.81
27	0	38	12	150	44	19.5556	1	0	594	1500	0	2094	18	300	0	0	9	0	1	18.79	65.3	95.66
28	0	42	36	160	57	22.2656	0	1980	0	0	480	2460	11	300	0	0	10	0	1	5	14.01	32.04
29	1	37	77	163	54	20.3244	1	3564	396	200	396	4478	21	300	0	0	8	0	1	16.72	63.36	67.45
30	0	38	10	158	61	24.4352	1	198	495	270	891	1854	16	60	0	0	8	0	1	12.02	53.82	67.38
31	1	27	22	164	48	17.8465	1	0	297	0	0	297	21	60	0	0	15	0	0	25.33	67.37	84.97
32	1	36	10	170	75	25.9516	1	1980	396	1260	594	4230	17	300	0	0	13	0	1	13.11	60.9	68.47
33	1	28	33	171	69	23.597	1	0	0	540	1386	1926	19	300	0	0	9	0	1	10.26	42.61	51.68
34	1	31	8	163	63	23.7118	0	0	0	0	0	0	12	120	0	1	27	1	0	9.82	36.11	52.69
35	0	34	39	170	61	21.1073	0	594	330	180	660	1764	14	150	0	0	11	0	1	4.77	23.19	47.55
36	1	32	15	160	52.5	20.5078	1	0	99	0	2772	2871	39	300	0	0	7	0	1	13.15	43.72	65.22
37	1	25	11	165	47	17.2635	1	0	0	315	1386	1701	25	120	0	0	8	0	1	17.2	31.77	50.83
38	1	38	125	178	60	18.937	0	594	240	0	198	1032	23	300	1	0	10	1	0	5.3	4.38	4.75
39	0	40	52	160	56	21.875	0	0	99	3150	693	3942	41	60	0	0	10	1	1	9.2	17.28	29.91
40	1	54	40	179	63	19.6623	0	0	148.5	270	693	1111.5	15	60	0	0	12	1	0	4.91	11.06	36.21
41	1	28	39	170	60	20.7612	1	0	231	0	0	231	18	300	0	0	17	0	0	6.97	12.92	22.18
42	0	30	15	164	53.5	19.8914	1	0	297	0	1164	1461	20	120	0	0	8	0	0	13.52	54.95	72.72
43	0	44	6	158	53	21.2306	1	2970	165	900	0	4035	18	120	0	0	8	0	1	15.98	69.55	80.47
44	1	52	26	161	59.7	23.0315	1	3564	0	0	0	3564	23	100	0	0	8	0	1	8.7	12.58	22.44
45	1	27	40	176	59	19.047	1	0	0	0	462	462	15	120	0	0	10	0	0	18.87	59.83	66.73
46	1	34	27	168	57	20.1956	1	0	198	1260	318	1776	20	300	0	0	9	0	1	12	52.37	66.69
47	1	32	64	168	58	20.5499	0	0	99	0	792	891	15	120	0	0	15	1	0	5.91	38.1	82.42
48	1	42	15	172	65.5	22.1403	0	2772	0	180	495	3447	14	300	0	0	15	0	1	5.7	6.51	17.39
49	0	24	13	158	45	18.026	1	0	0	630	0	630	24	180	0	0	10	0	0	18.24	65.4	81.15
50	0	35	39	160	44	17.1875	0	0	396	2520	594	3510	12	300	0	0	10	0	1	11.55	40.9	66.22
51	1	45	89	166	60	21.7738	0	0	99	2520	0	2619	22	180	0	0	11	0	1	4.09	11.08	18.61
52	1	48	16	170	63.6	22.0069	0	0	462	0	0	462	17	200	0	1	21	0	0	26.36	55.07	33.42
53	0	32	17	160	55	21.4844	1	0	0	1820	792	2612	18	300	0	0	8	0	1	8.98	61.39	83.05
54	0	37	15	160	48	18.75	1	0	99	1260	792	2151	15	200	0	0	10	0	1	18.34	77.28	90.08
55	1	29	40	180	71	21.9136	1	0	528	360	0	888	16	150	0	1	23	0	0	23.85	74.98	81.87
56	1	56	10	172	72	24.3375	1	0	0	0	495	495	17	50	0	0	21	0	0	8.49	39.68	60.94
57	1	52	29	170	56.3	19.481	0	1485	0	0	990	2475	10	300	0	0	10	0	1	5.15	10.35	29.62
58	1	45	29	165	66.5	24.4261	0	0	0	1440	693	2133	14	200	0	0	11	0	1	6.09	21.7	53.28
59	1	26	17	170	61	21.1073	1	0	0	1260	990	2250	20	110	0	0	9	1	1	21.43	79.4	97.26
60	1	35	24	169	54	18.9069	1	396	0	270	1584	2250	16	300	0	0	9	0	1	16.61	55.59	69.66
61	1	26	6	173	69	23.0546	1	0	0	0	2772	2772	15	180	0	0	17	1	1	12.43	70.55	118.63
62	0	38	62	162	58	22.1003	1	2970	0	1260	1386	5418	38	60	0	0	11	0	1	29.35	63.69	80.19
63	1	25	12	170	54	18.6851	1	0	360	1260	1386	3006	18	300	0	0	9	0	1	13.7	71.76	84.21
64	1	39	10	168	67	23.7387	1	0	0	0	1459.5	1459.5	19	300	0	0	11	0	0	14.6	72.74	92.36
65	1	38	22	178	64.3	20.2942	1	0	0	0	693	693	18	80	0	0	9	0	0	10.78	43.11	55.97
66	1	41	18	165	68	24.977	0	0	495	1080	1104	2679	11	300	0	0	11	1	1	13.33	69.17	74.73
67	1	23	24	173	57	19.0451	0	0	297	2520	1039.5	3856.5	14	300	0	0	15	0	1	8.44	57.58	72.26
68	1	30	10	172	40.5	13.6898	1	0	0	270	933	1203	19	200	0	1	28	0	0	25.95	83.58	101.1
69	1	35	42	175	62.3	20.3429	1	4158	0	1260	594	5418	22	200	0	0	8	0	1	27.16	71.13	89.61
70	0	45	50	162	52.5	20.0046	1	0	0	0	0	0	16	60	0	0	9	0	0	31.84	90.44	100.78
71	1	16	38	160	60	23.4375	0	66	300	0	396	762	20	300	0	1	21	0	0	3.8	19.73	74.21
72	1	16	11	162	45.1	17.1849	0	0	198	1260	0	1458	36	200	1	1	22	0	0	6.52	8.7	10.47
73	1	25	14	171	48	16.4153	1	0	0	90	0	90	21	30	0	0	8	0	0	18.21	44.38	48.97
74	0	38	24	165	57	20.9366	1	0	297	180	693	1170	16	300	0	0	8	0	0	7.44	27.05	47.92
75	0	51	10	164	61.5	22.8659	0	0	132	315	676	1123	14	300	1	0	15	0	0	3.75	3.79	4.25
76	0	27	31	163	55	20.7008	1	0	0	0	0	0	22	50	0	0	7	0	0	15.29	52.43	83.52
77	0	26	6	155	42.5	17.6899	1	0	0	0	396	396	19	60	0	0	7	0	0	32.77	84.11	98.24
78	1	32	5	165	53	19.4674	1	0	0	0	99	99	19	50	0	0	10	0	0	14.11	54.89	62.06
79	1	35	51	168	53	18.7783	1	0	0	1800	0	1800	12	300	0	0	16	1	1	4.31	10.16	29.23
80	0	21	61	162	42	16.0037	1	0	396	0	0	396	13	140	0	0	8	0	0	11.37	71.85	94.56
81	1	69	62	165	65.3	23.9853	1	0	0	0	0	0	14	200	0	0	9	0	0	5.98	12.91	36.49
82	0	48	11	165	55	20.202	1	0	0	0	1386	1386	17	300	0	1	22	0	0	32.33	56.57	40.31
83	0	44	4	165	43	15.7943	0	0	0	0	3450	3450	12	300	0	0	12	0	1	7.08	14.95	20.74
84	1	66	12	169	70	24.5089	0	2970	0	0	1386	4158	13	240	0	0	12	0	1	10.57	17.59	26.85
85	0	34	17	157	42	17.0392	1	462	0	300	1188	1950	18	300	0	1	15	0	1	19.99	68.41	76.18
86	1	32	17	174	68	22.46	1	2772	0	0	0	2772	18	200	0	0	11	0	1	28.27	77.51	86.02
87	0	34	10	150	65	28.8889	1	0	0	3780	396	4176	15	300	0	0	13	0	1	6.78	28.31	36.51
88	1	28	13	166	58	21.048	1	99	0	270	924	1293	17	300	0	0	10	0	0	14.61	56.53	65.8
89	1	40	7	177	74	23.6203	1	396	0	720	1386	2502	16	240	0	0	9	0	1	12.31	57.2	83.78
90	1	24	41	174	66	21.7994	1	0	0	1890	0	1890	20	300	0	0	8	0	1	17.49	58.63	72.48
91	1	30	39	170	55	19.0311	0	0	0	0	0	0	12	60	0	0	8	0	0	5.58	25.39	61.92
92	1	35	27	165	67.5	24.7934	0	297	0	0	0	297	11	120	0	0	17	0	0	4.13	19.97	43.11
93	0	21	5	163	72.5	27.2874	1	0	0	720	1188	1908	12	120	0	0	7	0	1	9.57	36.88	54.69
94	0	32	7	156	55	22.6003	1	4158	693	0	0	4158	38	300	0	0	7	0	1	20.18	38.2	56.74
95	1	25	128	165	38.3	14.068	1	0	594	0	1155	1749	16	300	0	1	21	0	1	22.07	101.91	110.77
96	0	35	40	158	42	16.8242	1	0	198	0	396	594	16	120	0	0	11	0	0	11.02	26.46	41.25
97	1	29	39	174	59	19.4874	1	0	396	720	240	1356	17	120	0	0	10	0	0	12.23	40.15	49.8
98	1	24	4	173	62	20.7157	1	0	396	540	480	1416	17	150	0	0	12	1	0	21.33	48.25	57.18
99	0	31	101	156	42.3	17.3817	0	0	0	1260	4158	5418	17	300	1	1	16	1	1	6.07	7.76	10.55
100	0	26	39	156	44	18.0802	0	0	198	630	0	828	24	0	0	0	11	1	0	30.14	60.5	72.36
101	1	31	26	174	75	24.7721	1	990	0	0	0	990	40	60	1	0	10	0	0	4.93	5.77	12.47
102	0	35	20	158	55	22.0317	1	0	0	0	99	99	38	60	0	0	10	1	0	17.92	66.22	87.83
103	1	26	62	168	52	18.424	1	0	396	915	2772	4083	28	120	0	0	13	0	1	12.79	72.93	84.97
104	0	42	39	153	50	21.3593	0	0	0	1260	1386	2646	14	120	0	0	16	0	1	8.68	59.71	63.49
105	0	48	40	155	46.5	19.3548	0	0	0	2880	297	3177	16	120	0	0	9	0	1	7.97	47.59	65.35
106	0	57	4	157	37.5	15.2136	1	0	0	0	0	0	18	80	0	0	8	0	0	25.02	76.47	102.17
107	1	23	61	158	50	20.0288	1	0	0	0	0	0	17	120	0	0	8	0	0	18.11	89.9	96.81
108	0	32	39	163	52.5	19.7599	0	0	0	180	0	180	16	0	0	0	7	0	0	10.16	48.56	101.53
109	1	53	90	166	63	22.8625	0	0	0	0	0	0	18	130	0	0	10	0	0	5.87	10.3	20.83
110	1	38	12	164	61.5	22.8659	0	99	0	0	2772	2871	17	300	0	0	15	0	1	4.74	10.07	16.05
111	1	21	9	180	60	18.5185	1	0	0	0	2079	2079	17	300	0	0	9	0	1	15.56	41.41	66.58
112	1	34	39	158	45	18.026	1	0	330	1440	1386	3156	16	300	0	0	9	0	1	27.63	96.04	106.86
113	1	32	77	172	69	23.3234	1	0	0	0	924	924	20	240	0	0	8	0	0	15.07	39.31	51.49
